# Supplementary material for: A mixture model with a reference-based automatic selection of components for disease classification from protein and/or gene expression levels
Source: BMC Bioinformatics. 2011 Dec 30;12:496. doi: 10.1186/1471-2105-12-496 (PMC3292585; doi:10.1186/1471-2105-12-496)
Supplement: Additional file 1 — code with implementation of proposed feature extraction/component selection method. [file 1471-2105-12-496-S1.ZIP]

Archive with 8 entries (8 files):
- mySVMTest.m
- mySVMTrain.m
- README.txt
- SSPs_clustering.m
- superc_classify.m
- iterative_shrinkage_l2_batch.m
- l1_min_nonneg_batch.m
- Supercomponent_selection.m
