# Supplementary material for: A mixture model with a reference-based automatic selection of components for disease classification from protein and/or gene expression levels
Source: BMC Bioinformatics. 2011 Dec 30;12:496. doi: 10.1186/1471-2105-12-496 (PMC3292585; doi:10.1186/1471-2105-12-496)
Supplement: Additional file 1 — code with implementation of proposed feature extraction/component selection method. [file 1471-2105-12-496-S1.ZIP › mySVMTest.m]

function [Dx] = mySVMTest(Xt,alphaY,b_star,suppV,kern_type,param)
% Test linear/nonlinear SVM classifier
%
% Inputs:
% Xt - NfxNs matrix of Ns test samples with Nf features each
% alphaY - NsVx1 vector coefficientsxLables that correspond with support vectors in dual
%         Lagrangian formulation of quadratic problem
% b_star - offset
% suppV  - NfxNsV matrix of support vectors obtained from a training set.
% kern_type - 0: linear SVM; 1 - polynomial kernel; 2 - RBF kernel. Linear
%               SVM is nonlinear SVM with polynomial kernel of degree 1 and
%               bias 0.
% param - for polynomial kernel param(1): degree, param(2): bias; for RBF
%         kernel param(1): variance; param(2): ignored; for linear SVM
%         param is ignored.
%
% Outputs:
% Dx - decision function


[~, Ns] = size(Xt);
[~, NsV] = size(suppV);

if kern_type == 1
    dp = param(1);
    bp = param(2);
elseif kern_type == 2
    sig2 = param(1);
end

if kern_type == 1

    Dx = b_star + alphaY' * power(suppV' * Xt + bp, dp);

elseif kern_type == 2

    Dx = sum(repmat(alphaY, 1, Ns) .* ...
        exp((-repmat(sum(suppV.^2)', 1, Ns) - ...
        repmat(sum(Xt.^2), NsV, 1) + ...
        2 * (suppV' * Xt)) / (2*sig2))) + b_star;

elseif kern_type == 0

    Dx = b_star + alphaY' * (suppV' * Xt);

end
