# Supplementary material for: A mixture model with a reference-based automatic selection of components for disease classification from protein and/or gene expression levels
Source: BMC Bioinformatics. 2011 Dec 30;12:496. doi: 10.1186/1471-2105-12-496 (PMC3292585; doi:10.1186/1471-2105-12-496)
Supplement: Additional file 1 — code with implementation of proposed feature extraction/component selection method. [file 1471-2105-12-496-S1.ZIP › mySVMTrain.m]

function [alphaY,b_star,suppV,H] = mySVMTrain(y,X,kern_type,C,param)
% Train linear / nonlinear SVM classifier
%
% Inputs:
% y - Nsx1 vector of labels
% X - NfxNs matrix of Ns samples with Nf features each
% kern_type - 0: linear SVM; 1 - polynomial kernel; 2 - RBF kernel. Linear
%               SVM is nonlinear SVM with polynomial kernel of degree 1 and
%               bias 0.
% C - margin parameter
% param - for polynomial kernel param(1): degree, param(2): bias; for RBF
%         kernel param(1): variance; param(2): ignored; for linear SVM
%         param is ignored.
%
% Outputs:
% alphaY - NsVx1 vector coefficientsxLables that correspond with support vectors in dual
%         Lagrangian formulation of quadratic problem
% b_star - offset
% suppV  - NfxNsV matrix of support vectors chosen from a training set.


[~, Ns] = size(X);  

% Quadratic programming based design of nonlinear SVM classifier 

if kern_type == 1
    dp = param(1);
    bp = param(2);
elseif kern_type == 2
    sig2 = param(1);
end

%%%%%%%%%%%%%%%%%%%
% Form the H matrix
if kern_type == 1    

    H = (y * y') .* power(X' * X + bp, dp);

elseif kern_type == 2

    H = exp((-repmat(sum(X.^2), Ns, 1) - ...
        repmat(sum(X.^2)', 1, Ns) + ...
        2 * (X' * X)) / (2*sig2));
    H = (y * y') .* H;

elseif kern_type == 0

    H = (y * y') .* (X' * X);

end

%%%%%%%%%%%%%%%%%%%%%%%
% Solve the SVM problem
p = -ones(Ns,1);

Lb = zeros(Ns,1); 
Ub = C*ones(Ns,1);
quadprog_maxiter = 10000;
quadprog_display = 'off';

OPTIONS = optimset('MaxIter', quadprog_maxiter, 'Display', ...
    quadprog_display);

msgid = 'optim:quadprog:SwitchToMedScale';
warning('off', msgid);

[alpha_star, ~, ~] = quadprog(H, p, [], [], y', 0, Lb, Ub, [], OPTIONS);
% Shrink small coefficients of alpha toward zero
alpha_max = max(abs(alpha_star));
Indices = (alpha_max / abs(alpha_star) < 100);
alphaY = alpha_star(Indices) .* y(Indices);
suppV = X(:, Indices);
ysupp = y(Indices);

Ns = size(suppV, 2);  
b_star = mean(ysupp);

%%%%%%%%%%%%%%%%%
if kern_type == 1

    b_star = b_star - ...
        mean(power(suppV' * suppV + bp, dp) * alphaY);

elseif kern_type == 2

    b_star = b_star - mean(exp((-repmat(sum(suppV.^2), Ns, 1) - ...
        repmat(sum(suppV.^2)', 1, Ns) + ...
        2 * (suppV' * suppV)) / (2*sig2)) * alphaY);

elseif kern_type == 0

    b_star = b_star - mean((suppV' * suppV) * alphaY);

end
        
