# Supplementary material for: A mixture model with a reference-based automatic selection of components for disease classification from protein and/or gene expression levels
Source: BMC Bioinformatics. 2011 Dec 30;12:496. doi: 10.1186/1471-2105-12-496 (PMC3292585; doi:10.1186/1471-2105-12-496)
Supplement: Additional file 1 — code with implementation of proposed feature extraction/component selection method. [file 1471-2105-12-496-S1.ZIP › README.txt]

MATLAB codes used to produce the results presented in the paper [1].
Tested in MATLAB R2009b and R2011b.

Datasets were downloaded from:
- http://home.ccr.cancer.gov/ncifdaproteomics/ppatterns.asp (ovarian and prostate cancer)
- http://genomics-pubs.princeton.edu/oncology/affydata/index.html (colon cancer)

(The used low-resolution SELDI-TOF ovarian cancer dataset is labelled as "Ovarian 4-3-02"
on the website; low-resolution SELDI-TOF prostate cancer dataset is labelled as "JNCI_Data_7-3-02")

See the help of the file Supercomponent_selection.m for details about loading the datasets.


Files:

      Supercomponent_selection.m - main file, performs feature extraction (component selection)
      and classification

      superc_classify.m - performs classification of the samples using the selected components
      (called by Supercomponent_selection.m)

      SSPs_clustering.m - performs mixing matrix estimation in the sparse component analysis problem
      (equations (2a) and (2b) in the paper)

      iterative_shrinkage_l1_batch.m - batch implementation of the fast iterative shrinkage algorithm
      for sparse recovery (solves multiple problems which share the same mixing matrix simultaneously)

      l1_min_nonneg_batch.m - solves many l1-regularized sparse recovery problems with non-negativity
      constraints simultaneously


[1] I. Kopriva, M. Filipovic: A mixture model with a reference-based automatic selection of 
components for disease classification from protein and/or gene expression levels, 2011.
