# Supplementary material for: A mixture model with a reference-based automatic selection of components for disease classification from protein and/or gene expression levels
Source: BMC Bioinformatics. 2011 Dec 30;12:496. doi: 10.1186/1471-2105-12-496 (PMC3292585; doi:10.1186/1471-2105-12-496)
Supplement: Additional file 1 — code with implementation of proposed feature extraction/component selection method. [file 1471-2105-12-496-S1.ZIP › SSPs_clustering.m]

function [AH] = SSPs_clustering(X, dth, eps_ratio, nsource)
%**************************************************************************
% Single Source Points detection: V. G. Reju, et al., Signal Processing 89 
% (2009), 1762-1773.
%**************************************************************************
%
% Usage: AH = SSPs_clustering(X, dth, eps_ratio, varargin)
%
% X - data matrix (rows - mixed variables, columns - measurements)
%
% dth - angular treshold for looking for single source points (typically <=
%       1 degree)
%
% eps_ratio - treshold w.r.t. largest components to eliminate small
% samples, i.e. if 1/norm(x(t)) > eps_ratio, x(t) is not taken into
% account.
%
% nsource - number of clusters


%%%%%%%%%%%%%%%%%%%%%%%%%%%%%%%%%%%%%%%%%%%%%%%%%%%%%%%%%%%%%%%%%%%%%%%%%%%
% Some preprocessing
%%%%%%%%%%%%%%%%%%%%%%%%%%%%%%%%%%%%%%%%%%%%%%%%%%%%%%%%%%%%%%%%%%%%%%%%%%%
% Discard columns of X with small norm (close to the origin)
% Norms of columns of X
Xn = sqrt(sum(X.^2));

[xmax ~] = max(Xn);
Xn = xmax ./ Xn;

% Preserve only the columns not too close to the origin
Indices = (Xn < eps_ratio);
XR = X(:, Indices);

clear Xn
X = XR;
clear XR

% Hilbert transformation (if the data are not complex already)
if norm(imag(X)) < 1e-10

    X = hilbert(X')';
    
end

clear Xns
clear XR


% dth specifies the tolerance (in degrees) for the single source points;
% cdth is the cosine of this angle
cdth = cos(dth * pi / 180);
cflag = 0;

% Select those points for which the scalar product between real and
% imaginary value is almost one
numth = sum(real(X) .* imag(X));
denth = sqrt(sum(real(X).^2)) .* ...
    sqrt(sum(imag(X).^2));

Indices = ((abs(numth(:) ./ denth(:))) >= cdth);


if cflag == 0
    X = abs(X(:, Indices));
else
    X = real(X(:, Indices));
end


[N ~] = size(X);

% Normalize to unit L2 norm
X = X ./ repmat(sqrt(sum(X.^2)), size(X, 1), 1);

AH = zeros(N, nsource);


%%%%%%%%%%%%%%%%%%%%%%%%%%%%%%%%%%%%%%%%%%%%%%%%%%%%%%%%%%%%%%%%%%%%%%%%%%%
% (Hierachical) clustering
HC_distance = 'cosine';
HC_linkage = 'complete';
TC = clusterdata(X', ...
    'distance', HC_distance, 'linkage', HC_linkage, ...
    'maxclus', nsource);

% Calculate the centroids of the clusters returned by clusterdata
for i = 1:nsource
    Indices = (TC == i);
    AH(:, i) = mean(X(:, Indices), 2);
end

% Normalize columns of AH
AH = AH ./ repmat(sqrt(sum(AH.^2)), size(AH, 1), 1);
    

end % End of function
