# Supplementary material for: A mixture model with a reference-based automatic selection of components for disease classification from protein and/or gene expression levels
Source: BMC Bioinformatics. 2011 Dec 30;12:496. doi: 10.1186/1471-2105-12-496 (PMC3292585; doi:10.1186/1471-2105-12-496)
Supplement: Additional file 1 — code with implementation of proposed feature extraction/component selection method. [file 1471-2105-12-496-S1.ZIP › superc_classify.m]

% Classification

MCruns = 100;        % number of runs for crossvalidation
cvd_type = 2;        % 1 - tenfold; 2 - twofold

sflag = 1;           % 1 - standardized variables; 0 - not
minmax = 0;          % rescale samples to interval [-1,1]
kern_type = 0;       % 0 - linear SVM; 1 - polynomial kernel; 2 - Gaussian (RBF) kernel
dp = 2;              % degree of poly kernel
bp = 1e0;            % offset of the poly kernel
sig2 = 1.0e3;        % variance of Gaussian kernel
C = 1e0;             % upper bound for Lagrange multipliers; C = inf implies hard margin classifier
K = 10;              % # of nearest neighbors

if kern_type == 1
    param(1) = dp;
    param(2) = bp;
elseif kern_type == 2
    param(1) = sig2;
elseif kern_type == 0
    param = [];
end


[N T] = size(Supercomp_cancer_ref_cancer);

%%%%%%%%%%%%%%%%%%%%%%%%%%%%%%%%%%%%%%%%%%%%%%%%%%%%%%%%%%%%%%%%%%%%%%%%%%%
X = Supercomp_cancer_ref_cancer';
[Nfin Nsin] = size(X);

if sflag == 1
   
    X = X - repmat(mean(X), Nfin, 1);
    X = X ./ repmat(sqrt(mean(X.^2)), Nfin, 1);      
   
end


if minmax == 1
    X = X ./ repmat(max(abs(X)), Nfin, 1);   
end

Cancer_ref_cancer = X;

%%%%%%%%%%%%%%%%%%%%%%%%%%%%%%%%%%%%%%%%%%%%%%%%%%%%%%%%%%%%%%%%%%%%%%%%%%%
X = Supercomp_cancer_ref_control';

if sflag == 1
    
    X = X - repmat(mean(X), Nfin, 1);
    X = X ./ repmat(sqrt(mean(X.^2)), Nfin, 1);   
    
end

if minmax == 1
     X = X ./ repmat(max(abs(X)), Nfin, 1);    
end

Cancer_ref_control = X;

%%%%%%%%%%%%%%%%%%%%%%%%%%%%%%%%%%%%%%%%%%%%%%%%%%%%%%%%%%%%%%%%%%%%%%%%%%%
X = Supercomp_control_ref_cancer';

if sflag == 1   
    X = X - repmat(mean(X), Nfin, 1);
    X = X ./ repmat(sqrt(mean(X.^2)), Nfin, 1);
end

if minmax == 1
     X = X ./ repmat(max(abs(X)), Nfin, 1); 
end
Control_ref_cancer = X;

%%%%%%%%%%%%%%%%%%%%%%%%%%%%%%%%%%%%%%%%%%%%%%%%%%%%%%%%%%%%%%%%%%%%%%%%%%%
X = Supercomp_control_ref_control';

if sflag == 1
    X = X - repmat(mean(X), Nfin, 1);
    X = X ./ repmat(sqrt(mean(X.^2)), Nfin, 1);
end

if minmax == 1   
    X = X ./ repmat(max(abs(X)), Nfin, 1);
end

Control_ref_control = X;
%%%%%%%%%%%%%%%%%%%%%%%%%%%%%%%%%%%%%%%%%%%%%%%%%%%%%%%%%%%%%%%%%%%%%%%%%%%

Labels(1:controlsize,1) = -1;

Labels(controlsize+1:nrsamples, 1) = 1;

if cvd_type == 2 
    ntest_h = floor(controlsize/2);   
    ntest_c = floor(cancersize/2);
end

indall=1:nrsamples;

% Preallocation
%%{
SpecSVM_cancer_cancer = zeros(1, MCruns);
SpecSVM_control_cancer = zeros(1, MCruns);
SpecSVM_cancer_control = zeros(1, MCruns);
SpecSVM_control_control = zeros(1, MCruns);
SensSVM_cancer_cancer = zeros(1, MCruns);
SensSVM_control_cancer = zeros(1, MCruns);
SensSVM_cancer_control = zeros(1, MCruns);
SensSVM_control_control = zeros(1, MCruns);
%}

%{
SpecKNN_cancer_cancer = zeros(1, MCruns);
SensKNN_cancer_cancer = zeros(1, MCruns);
SpecKNN_control_cancer = zeros(1, MCruns);
SensKNN_control_cancer = zeros(1, MCruns);
SpecKNN_cancer_control = zeros(1, MCruns);
SensKNN_cancer_control = zeros(1, MCruns);
SpecKNN_control_control = zeros(1, MCruns);
SensKNN_control_control = zeros(1, MCruns);
%}

%{
SpecNaiveBayes_cancer_cancer = zeros(1, MCruns);
SensNaiveBayes_cancer_cancer = zeros(1, MCruns);
SpecNaiveBayes_control_cancer = zeros(1, MCruns);
SensNaiveBayes_control_cancer = zeros(1, MCruns);
SpecNaiveBayes_cancer_control = zeros(1, MCruns);
SensNaiveBayes_cancer_control = zeros(1, MCruns);
SpecNaiveBayes_control_control = zeros(1, MCruns);
SensNaiveBayes_control_control = zeros(1, MCruns);
%}

hWait = waitbar(0, 'CV in progress...');
tic
for nm = 1:MCruns
    
    indtest = zeros(1, ntest_h);
    
    indtest(1) = ceil(controlsize * rand);
    
    ii = 2;
    
    while ii < (ntest_h+1)
        
        inn = ceil(controlsize*rand);

        if isempty(intersect(indtest,inn))
            indtest(ii) = inn;
            ii = ii+1;
        end
    end
    
    jj = ii; ii = 2;

    indtest(jj) = controlsize+ceil(cancersize * rand);
    jj = jj + 1;
    
    while ii < (ntest_c+1)

        inn = controlsize + ceil(cancersize * rand);
        if isempty(intersect(indtest, inn))
            indtest(jj) = inn;
            jj = jj + 1; ii = ii + 1;
        end
    end  
    indtrain = setdiff(indall,indtest);
       

    TrainData_cancer_ref_cancer = Cancer_ref_cancer(:,indtrain);
    TestData_cancer_ref_cancer = Cancer_ref_cancer(:,indtest);
    TrainData_cancer_ref_control = Cancer_ref_control(:,indtrain);
    TestData_cancer_ref_control = Cancer_ref_control(:,indtest);
    TrainData_control_ref_control = Control_ref_control(:,indtrain);
    TestData_control_ref_control = Control_ref_control(:,indtest);
    TrainData_control_ref_cancer = Control_ref_cancer(:,indtrain);
    TestData_control_ref_cancer = Control_ref_cancer(:,indtest);
    
    Y = Labels(indtrain);
    Yt = Labels(indtest);
    [Nf Ns] = size(TrainData_cancer_ref_cancer);

    %%%%%%%%%%%%%%%%%%%%%%%%%%%%%%%%%%%%%%%%%%%%%%%%%%%%%%%%%%%%%%%%%%%%%%%
    % SVM
    %%%%%%%%%%%%%%%%%%%%%%%%%%%%%%%%%%%%%%%%%%%%%%%%%%%%%%%%%%%%%%%%%%%%%%%
    %%{
    Dx = zeros(4, length(Yt));
    [alphaY,b_star,suppV] = mySVMTrain(Y,TrainData_cancer_ref_cancer,kern_type,C,param);  
    Dx(1,:) = mySVMTest(TestData_cancer_ref_cancer,alphaY,b_star,suppV,kern_type,param);
    cMat = confusionmat(Yt,sign(Dx(1,:)));     % the confusion matrix
    SpecSVM_cancer_cancer(nm)=cMat(1,1)/ntest_h;
    SensSVM_cancer_cancer(nm)=cMat(2,2)/ntest_c;

    [alphaY,b_star,suppV] = mySVMTrain(Y,TrainData_cancer_ref_control,kern_type,C,param);  
    Dx(2,:) = mySVMTest(TestData_cancer_ref_control,alphaY,b_star,suppV,kern_type,param);
    cMat = confusionmat(Yt,sign(Dx(2,:)));     % the confusion matrix
    SpecSVM_cancer_control(nm)=cMat(1,1)/ntest_h;
    SensSVM_cancer_control(nm)=cMat(2,2)/ntest_c;
    [alphaY,b_star,suppV] = mySVMTrain(Y,TrainData_control_ref_cancer,kern_type,C,param);  
    Dx(3,:) = mySVMTest(TestData_control_ref_cancer,alphaY,b_star,suppV,kern_type,param);
    cMat = confusionmat(Yt,sign(Dx(3,:)));     % the confusion matrix
    SpecSVM_control_cancer(nm)=cMat(1,1)/ntest_h;
    SensSVM_control_cancer(nm)=cMat(2,2)/ntest_c;
    [alphaY,b_star,suppV] = mySVMTrain(Y,TrainData_control_ref_control,kern_type,C,param);  
    Dx(4,:) = mySVMTest(TestData_control_ref_control,alphaY,b_star,suppV,kern_type,param);
    cMat = confusionmat(Yt,sign(Dx(4,:)));     % the confusion matrix
    SpecSVM_control_control(nm)=cMat(1,1)/ntest_h;
    SensSVM_control_control(nm)=cMat(2,2)/ntest_c;  
    %}

    
    %%%%%%%%%%%%%%%%%%%%%%%%%%%%%%%%%%%%%%%%%%%%%%%%%%%%%%%%%%%%%%%%%%%%%%%
    % KNN
    %%%%%%%%%%%%%%%%%%%%%%%%%%%%%%%%%%%%%%%%%%%%%%%%%%%%%%%%%%%%%%%%%%%%%%%
    %{
    Dx(1,:) = knnclassify(TestData_cancer_ref_cancer', TrainData_cancer_ref_cancer', Y, K, 'euclidean','nearest');
    cMat = confusionmat(Yt,sign(Dx(1,:)));       % the confusion matrix
    SpecKNN_cancer_cancer(nm)=cMat(1,1)/ntest_h;
    SensKNN_cancer_cancer(nm)=cMat(2,2)/ntest_c;
    Dx(2,:) = knnclassify(TestData_cancer_ref_control', TrainData_cancer_ref_control', Y, K, 'euclidean','nearest');
    cMat = confusionmat(Yt,sign(Dx(2,:)));      % the confusion matrix
    SpecKNN_cancer_control(nm)=cMat(1,1)/ntest_h;
    SensKNN_cancer_control(nm)=cMat(2,2)/ntest_c;
    Dx(3,:) = knnclassify(TestData_control_ref_cancer', TrainData_control_ref_cancer', Y, K, 'euclidean','nearest');
    cMat = confusionmat(Yt,sign(Dx(3,:)));       % the confusion matrix
    SpecKNN_control_cancer(nm)=cMat(1,1)/ntest_h;
    SensKNN_control_cancer(nm)=cMat(2,2)/ntest_c;
    Dx(4,:) = knnclassify(TestData_control_ref_control', TrainData_control_ref_control', Y, K, 'euclidean','nearest');
    cMat = confusionmat(Yt,sign(Dx(4,:)));       % the confusion matrix
    SpecKNN_control_control(nm)=cMat(1,1)/ntest_h;
    SensKNN_control_control(nm)=cMat(2,2)/ntest_c;
    %}
      
    %%%%%%%%%%%%%%%%%%%%%%%%%%%%%%%%%%%%%%%%%%%%%%%%%%%%%%%%%%%%%%%%%%%%%%%
    % Naive Bayes classifier
    %%%%%%%%%%%%%%%%%%%%%%%%%%%%%%%%%%%%%%%%%%%%%%%%%%%%%%%%%%%%%%%%%%%%%%%
    % Use the default Gaussian distribution
    %{
    O1 = NaiveBayes.fit(TrainData_cancer_ref_cancer',Y); % each sample is a row i.e. Ns x Nf
    Dx(1,:) = O1.predict(TestData_cancer_ref_cancer');       % prediction on TestData
    cMat = confusionmat(Yt,sign(Dx(1,:)));      % the confusion matrix
    SpecNaiveBayes_cancer_cancer(nm)=cMat(1,1)/ntest_h;
    SensNaiveBayes_cancer_cancer(nm)=cMat(2,2)/ntest_c;
    O1 = NaiveBayes.fit(TrainData_cancer_ref_control',Y); % each sample is a row i.e. Ns x Nf
    Dx(2,:) = O1.predict(TestData_cancer_ref_control');       % prediction on TestData
    cMat = confusionmat(Yt,sign(Dx(2,:)));       % the confusion matrix
    SpecNaiveBayes_cancer_control(nm)=cMat(1,1)/ntest_h;
    SensNaiveBayes_cancer_control(nm)=cMat(2,2)/ntest_c;
    O1 = NaiveBayes.fit(TrainData_control_ref_cancer',Y); % each sample is a row i.e. Ns x Nf
    Dx(3,:) = O1.predict(TestData_control_ref_cancer');       % prediction on TestData
    cMat = confusionmat(Yt,sign(Dx(3,:)));       % the confusion matrix
    SpecNaiveBayes_control_cancer(nm)=cMat(1,1)/ntest_h;
    SensNaiveBayes_control_cancer(nm)=cMat(2,2)/ntest_c;
    O1 = NaiveBayes.fit(TrainData_control_ref_control',Y); % each sample is a row i.e. Ns x Nf
    Dx(4,:) = O1.predict(TestData_control_ref_control');       % prediction on TestData
    cMat = confusionmat(Yt,sign(Dx(4,:)));      % the confusion matrix        
    SpecNaiveBayes_control_control(nm)=cMat(1,1)/ntest_h;
    SensNaiveBayes_control_control(nm)=cMat(2,2)/ntest_c;
    %}
      
    waitbar(nm / MCruns, hWait);
    
end % for nm

CVtime = toc;
close(hWait)

%%{
display('*************************************************')
display('                                                 ')
display('                    SVM                          ')
display('                                                 ')

Cancer_Cancer_Sensitivity_mean = mean(SensSVM_cancer_cancer)
Cancer_Cancer_Sensitivity_std = std(SensSVM_cancer_cancer)

Cancer_Cancer_Specificity_mean = mean(SpecSVM_cancer_cancer)
Cancer_Cancer_Specificity_std = std(SpecSVM_cancer_cancer)

Cancer_Control_Sensitivity_mean = mean(SensSVM_cancer_control)
Cancer_Control_Sensitivity_std = std(SensSVM_cancer_control)

Cancer_Control_Specificity_mean = mean(SpecSVM_cancer_control)
Cancer_Control_Specificity_std = std(SpecSVM_cancer_control)

Control_Cancer_Sensitivity_mean = mean(SensSVM_control_cancer)
Control_Cancer_Sensitivity_std = std(SensSVM_control_cancer)

Control_Cancer_Specificity_mean = mean(SpecSVM_control_cancer)
Control_Cancer_Specificity_std = std(SpecSVM_control_cancer)

Control_Control_Sensitivity_mean = mean(SensSVM_control_control)
Control_Control_Sensitivity_std = std(SensSVM_control_control)

Control_Control_Specificity_mean = mean(SpecSVM_control_control)
Control_Control_Specificity_std = std(SpecSVM_control_control)
%}

%{
display('*************************************************')
display('                                                 ')
display('                    KNN                          ')
display('                                                 ')
mean(SensKNN_cancer_cancer)
std(SensKNN_cancer_cancer)
mean(SpecKNN_cancer_cancer)
std(SpecKNN_cancer_cancer)
mean(SensKNN_cancer_control)
std(SensKNN_cancer_control)
mean(SpecKNN_cancer_control)
std(SpecKNN_cancer_control)
mean(SensKNN_control_cancer)
std(SensKNN_control_cancer)
mean(SpecKNN_control_cancer)
std(SpecKNN_control_cancer)
mean(SensKNN_control_control)
std(SensKNN_control_control)
mean(SpecKNN_control_control)
std(SpecKNN_control_control)
%}

%{
display('*************************************************')
display('                                                 ')
display('                    Naive Bayes                  ')
display('                                                 ')
mean(SensNaiveBayes_cancer_cancer)
std(SensNaiveBayes_cancer_cancer)
mean(SpecNaiveBayes_cancer_cancer)
std(SpecNaiveBayes_cancer_cancer)
mean(SensNaiveBayes_cancer_control)
std(SensNaiveBayes_cancer_control)
mean(SpecNaiveBayes_cancer_control)
std(SpecNaiveBayes_cancer_control)
mean(SensNaiveBayes_control_cancer)
std(SensNaiveBayes_control_cancer)
mean(SpecNaiveBayes_control_cancer)
std(SpecNaiveBayes_control_cancer)
mean(SensNaiveBayes_control_control)
std(SensNaiveBayes_control_control)
mean(SpecNaiveBayes_control_control)
std(SpecNaiveBayes_control_control)
%}
