# Supplementary material for: A mixture model with a reference-based automatic selection of components for disease classification from protein and/or gene expression levels
Source: BMC Bioinformatics. 2011 Dec 30;12:496. doi: 10.1186/1471-2105-12-496 (PMC3292585; doi:10.1186/1471-2105-12-496)
Supplement: Additional file 1 — code with implementation of proposed feature extraction/component selection method. [file 1471-2105-12-496-S1.ZIP › l1_min_nonneg_batch.m]

function [x, flag, err] = l1_min_nonneg_batch(A, y, lambda, varargin)
% Approximately minimizes
%
% F(x) = ||Ax-y||_2^2/2 + lambda * ones' * x, x >= 0
%
% using the simple projected gradient method.
%
% Usage: [x, flag, error] = l1_min_nonneg_batch
%
% Inputs: A, y, lambda...
%
%         optional parameters: maxiter, tol (('name', value) pairs)
%
% Outputs: x - solution
%
%          flag - convergence flag (1 - converged, 0 - not converged)
%
%          err - norm of the difference between the last two iterates
%
% M. F., 09.06.2011.

% Parameters
maxiter = 10000;
tol = 1e-4;
% verbose = false;

% Check for optional parameters
if(mod(length(varargin),2) == 1)
    error('Optional arguments come in pairs.');
end
for i = 1:2:length(varargin)
    switch lower(varargin{i})            
        case 'maxiter'
            maxiter = varargin{i+1};   
        case 'tol'
            tol = varargin{i+1};
    end
end

if numel(lambda) == 1
    lam = lambda * ones(1, size(y, 2));
else
    lam = lambda;
end

n = size(A, 2);

% Initialization
x = A' * y;
x = x .* (x > 0);

%%%%%%%%%%%%%%%%%%%%%%%%%%%%%%%%%%%%%%%%%%%%%%%%%%%%%%%%%%%%%%%%%%%%%%%%%%%
% Alg.
%%%%%%%%%%%%%%%%%%%%%%%%%%%%%%%%%%%%%%%%%%%%%%%%%%%%%%%%%%%%%%%%%%%%%%%%%%%
iter = 0;
flag = 1;
Ind = true(1, size(y, 2));
while iter < maxiter && any(Ind)
    iter = iter + 1;
    
    % Gradient
    grad = A' * (A*x(:, Ind) - y(:, Ind)) + repmat(lam(Ind), n, 1);
    % Optimal step for the unconstrained quadratic problem
    alpha = sum(grad.^2) ./ sum((A * grad).^2);
    xOld = x;
    x(:, Ind) = x(:, Ind) - repmat(alpha, n, 1) .* grad;
    % Projection onto the positive orthant
    x(:, Ind) = x(:, Ind) .* (x(:, Ind) > 0);
    
    err = sum((x - xOld).^2);
    Ind = (err > tol);
end

% Set flag to 0 if not converged
if iter >= maxiter && any(err > tol)
    flag = 0;
end
