# Supplementary material for: A mixture model with a reference-based automatic selection of components for disease classification from protein and/or gene expression levels
Source: BMC Bioinformatics. 2011 Dec 30;12:496. doi: 10.1186/1471-2105-12-496 (PMC3292585; doi:10.1186/1471-2105-12-496)
Supplement: Additional file 1 — code with implementation of proposed feature extraction/component selection method. [file 1471-2105-12-496-S1.ZIP › Supercomponent_selection.m]

% Supercomponents selection

clear
close all

%%%%%%%%%%%%%%%%%%%%%%%%%%%%%%%%%%%%%%%%%%%%%%%%%%%%%%%%%%%%%%%%%%%%%%%%%%%
% Load data
%%%%%%%%%%%%%%%%%%%%%%%%%%%%%%%%%%%%%%%%%%%%%%%%%%%%%%%%%%%%%%%%%%%%%%%%%%%
%%{
% PROSTATE CANCER
% The dataset is loaded into the matrix X, with rows as variables 
% and columns as samples. There are 63 control and 69 cancer samples. 
% Control group
load Prostate_Cancer/Control_PSA_less_1
% [T N] = size(Control_PSA_less_1);
controlsize = 63;
X = Control_PSA_less_1(:, 1:controlsize);

% load Control_PSA_greater_4
% X(:,64:253) = Control_PSA_greater_4(:,1:190);

% Cancer groups
load Prostate_Cancer/Cancer_PSA_greater_10
X(:, 64:106) = Cancer_PSA_greater_10(:, 1:43);
load Prostate_Cancer/Cancer_PSA_4_10
X(:, 107:132) = Cancer_PSA_4_10(:, 1:26);
cancersize = 69;
nrsamples = size(X, 2);
data_set_name = 'prostate';
%}

%{
% OVARIAN CANCER
% The dataset is loaded into the matrix X, with rows as variables 
% and columns as samples. There are 100 control and 100 cancer samples. 
% Columns of X' correspond to features
load Ovarian_Cancer/Control_C 
[T N] = size(Control_C);
X = Control_C(3:T,2:51);

load Ovarian_Cancer/Control_D 
X(:,51:100) = Control_D(3:T,2:51);

load Ovarian_Cancer/Cancer_A 
X(:,101:150) = Cancer_A(3:T,2:51);

load Ovarian_Cancer/Cancer_B 
X(:,151:200) = Cancer_B(3:T,2:51);
controlsize = 100;
cancersize = 100;
nrsamples = size(X, 2);
data_set_name = 'ovarian';
%}

%{
% COLON CANCER
% The dataset is loaded into the matrix X, with rows as variables 
% and columns as samples. There are 22 control and 40 cancer samples. 
load Colon_cancer/gene_profiles_colon_ordered.txt
[T N] = size(gene_profiles_colon_ordered);
X = gene_profiles_colon_ordered;
controlsize = 22;
cancersize = 40;
nrsamples = size(X, 2);
data_set_name = 'colon';
%}

% Standardize data?
% X = X - repmat(mean(X), size(X, 1), 1);
% X = X ./ repmat(std(X), size(X, 1), 1);
%%%%%%%%%%%%%%%%%%%%%%%%%%%%%%%%%%%%%%%%%%%%%%%%%%%%%%%%%%%%%%%%%%%%%%%%%%%

% Algorithm selection
% 1 - batch IST; 2 - non-negative l1 min

if strcmp(data_set_name, 'colon')
    sca_alg = 2;
else
    sca_alg = 1;  
end

% Chosen algorithm's parameters
if (sca_alg == 1)
    
    lam_mult = 1e-2;
    maxiter = 100;
    maxinner = 50;
    verbose = false;
    
elseif (sca_alg == 2)
    
    maxiter = 2000;
    
end

%%%%%%%%%%%%%%%%%%%%%%%%%%%%%%%%%%%%%%%%%%%%%%%%%%%%%%%%%%%%%%%%%%%%%%%%%%%
% Clustering parameter(s)
nsource_vect = 3;

for nsource = nsource_vect    

    lam_mult_vect = 1e-2;
    for lam_mult = lam_mult_vect        
    
        dth_vect = 3;
        for dth = dth_vect            

            %%%%%%%%%%%%%%%%%%%%%%%%%%%%%%%%%%%%%%%%%%%%%%%%%%%%%%%%%%%%%%%
            % References
            %%%%%%%%%%%%%%%%%%%%%%%%%%%%%%%%%%%%%%%%%%%%%%%%%%%%%%%%%%%%%%%
            % Mean values of healthy and disease groups
            Xtz = mean(X(:, 1:controlsize), 2)';            
            Xtc = mean(X(:, controlsize+1:end), 2)';            
            %%%%%%%%%%%%%%%%%%%%%%%%%%%%%%%%%%%%%%%%%%%%%%%%%%%%%%%%%%%%%%%

            nznr = size(X, 2);
            % Memory allocation
            Supercomp_cancer_ref_control = zeros(size(X'));
            Supercomp_cancer_ref_cancer = zeros(size(X'));
            Supercomp_control_ref_control = zeros(size(X'));
            Supercomp_control_ref_cancer = zeros(size(X'));
            
            hh = waitbar(0, 'Extracting supercomponents...');
            
            tstart = tic;
            
            for nz = 1:nznr    
            

                %%%%%%%%%%%%%%%%%%%%%%%%%%%%%%%%%%%%%%%%%%%%%%%%%%%%%%%%%%%
                %  Reference: control. See equation (2a) in the paper    
                %%%%%%%%%%%%%%%%%%%%%%%%%%%%%%%%%%%%%%%%%%%%%%%%%%%%%%%%%%%

                Xtz(2, :) = X(:, nz)';

                TL = size(Xtz, 2);

                %%%%%%%%%%%%%%%%%%%%%%%%%%%%%%%%%%%%%%%%%%%%%%%%%%%%%%%%%%%
                % Single Source Points clustering
                %%%%%%%%%%%%%%%%%%%%%%%%%%%%%%%%%%%%%%%%%%%%%%%%%%%%%%%%%%%
                % Eliminate components around the origin
                eps_ratio = 150;                        
                
                % Single source points clustering
                AH = SSPs_clustering(Xtz, dth, eps_ratio, nsource);
                
                % Calculate the angles of mixing vectors with respect to
                % the x-axis
                M = size(AH, 2);
                tmp = atan2(AH(2, :), AH(1, :)) * 180/pi;
                tmp = tmp(:);

                % Find indexes of maximal and minimal angles
                [~, ind_c] = max(tmp);
                ind_c = ind_c(1);
                [~, ind_z] = min(tmp);
                ind_z = ind_z(1);               
            
                % In the complete case (AH 2x2) just invert
                if nsource == 2
                    SH = AH \ Xtz;
                    
                    % else, use a sparse recovery algorithm (equation (3a)
                    % in the paper)
                else
                    SH = zeros(M, TL);
            
                    if (sca_alg == 1)
                        % Batch version of the fast IST algorithm
                        lam = lam_mult * max(abs(AH' * Xtz));            
                        L_ist = 2 * eigs(AH' * AH, 1) * ones(1, TL);
           
                        SH = iterative_shrinkage_l2_batch(AH, Xtz, M, ...
                            'lambda', lam, 'maxiter', maxiter, ...
                            'maxinner', maxinner, 'L', L_ist, ...
                            'verbose', verbose);
                            
                    elseif (sca_alg == 2)
                        
                        % Non-negative approximate l1 minimization
                        lam = lam_mult * max(abs(AH' * Xtz));
                        SH = l1_min_nonneg_batch(AH, Xtz, lam, ...
                            'maxiter', maxiter);                    
                        
                    end
                end % if nsource
           
                % Store supercomponents
                Supercomp_cancer_ref_control(nz, :) = SH(ind_c, :);
                Supercomp_control_ref_control(nz, :) = SH(ind_z, :);

                %%%%%%%%%%%%%%%%%%%%%%%%%%%%%%%%%%%%%%%%%%%%%%%%%%%%%%%%%%%
                %  Reference cancer. See equation (2b) in the paper
                %%%%%%%%%%%%%%%%%%%%%%%%%%%%%%%%%%%%%%%%%%%%%%%%%%%%%%%%%%%

                Xtc(2, :) = X(:, nz)';

                [~, TL] = size(Xtc);

                %%%%%%%%%%%%%%%%%%%%%%%%%%%%%%%%%%%%%%%%%%%%%%%%%%%%%%%%%%%
                % Single Source Points clustering
                %%%%%%%%%%%%%%%%%%%%%%%%%%%%%%%%%%%%%%%%%%%%%%%%%%%%%%%%%%%
                % Eliminate components around the origin
                eps_ratio = 150;                        
                
                % Single source points clustering
                AH = SSPs_clustering(Xtc, dth, eps_ratio, nsource);
                
                % Calculate the angles of mixing vectors with respect to
                % the x-axis
                [N M] = size(AH);
                tmp = atan2(AH(2, :), AH(1, :)) * 180/pi;
                tmp = tmp(:);

                % Find indexes of maximal and minimal angles
                [~, ind_z] = max(tmp);
                ind_z = ind_z(1);
                [angm ind_c] = min(tmp);
                ind_c = ind_c(1);
            
                % In the complete case (AH 2x2) just invert
                if nsource == 2
                    SH = AH \ Xtc;
                    
                    % else, use a sparse recovery algorithm (equation (3b)
                    % in the paper)
                else
                    
                    if (sca_alg == 1)
                        % Batch version of the fast IST algorithm
                        lam = lam_mult * max(abs(AH' * Xtc));            
                        L_ist = 2 * eigs(AH' * AH, 1) * ones(1, TL);
                            
                        SH = iterative_shrinkage_l2_batch(AH, Xtc, M, ...
                            'lambda', lam, 'maxiter', maxiter, ...
                            'maxinner', maxinner, 'L', L_ist, ...
                            'verbose', verbose);
                        
                    elseif (sca_alg == 2)
                        
                        % Non-negative approximate l1 minimization
                        lam = lam_mult * max(abs(AH' * Xtc));
                        SH = l1_min_nonneg_batch(AH, Xtc, lam, ...
                            'maxiter', maxiter);                    
                        
                    end
                end % if nsource
                
                % Store supercomponents
                Supercomp_cancer_ref_cancer(nz, :) = SH(ind_c, :);
                Supercomp_control_ref_cancer(nz, :) = SH(ind_z, :);
               

                waitbar(nz / nznr, hh);
                
            end % for nz
            
            ElapsedTime = toc(tstart);
            close(hh)

        end % for dth

    end % for lam_mult

end % for nsource

%%%%%%%%%%%%%%%%%%%%%%%%%%%%%%%%%%%%%%%%%%%%%%%%%%%%%%%%%%%%%%%%%%%%%%%%%%%
% Classification...
%%%%%%%%%%%%%%%%%%%%%%%%%%%%%%%%%%%%%%%%%%%%%%%%%%%%%%%%%%%%%%%%%%%%%%%%%%%
superc_classify
