# Supplementary material for: A mixture model with a reference-based automatic selection of components for disease classification from protein and/or gene expression levels
Source: BMC Bioinformatics. 2011 Dec 30;12:496. doi: 10.1186/1471-2105-12-496 (PMC3292585; doi:10.1186/1471-2105-12-496)
Supplement: Additional file 2 — classification results obtained by the linear SVM applied to disease and control specific components extracted from the ovarian cancer dataset for various combination of parameters M, λ and Δθ. [file 1471-2105-12-496-S2.XLSX]

## Sheet: Sheet1
m:postulated number of components
exp: exponent of the regularization parameter: 1e-exp´lmax; used for estimation of the component matrix S in eq.(3a)/(3b).
dth: angular displacement in degrees used for selection of single component points.
m = 2, dth = 1	Sensitivity	Specificity		m = 3, exp = 2, dth = 1	Sensitivity	Specificity		m = 4, exp = 2, dth = 1	Sensitivity	Specificity		m = 5, exp = 2, dth = 1	Sensitivity	Specificity
cancer_ref_cancer	89,9 ± 7,2	90,1 ± 5,6		cancer_ref_cancer	90,6 ± 4,9	92,2 ± 4		cancer_ref_cancer	90,7 ± 4,6	89 ± 5,1		cancer_ref_cancer	90,5 ± 4,8	88 ± 4,7
control_ref_cancer	95 ± 3	92,1 ± 4,4		control_ref_cancer	94,6 ± 3,1	89,3 ± 5,2		control_ref_cancer	94,7 ± 3,6	90,7 ± 5		control_ref_cancer	94,9 ± 2,9	91,6 ± 4,5
cancer_ref_control	94,6 ± 3,7	92,1 ± 4,1		cancer_ref_control	93,1 ± 3,5	89,2 ± 4,9		cancer_ref_control	93,1 ± 3,8	88,5 ± 5,2		cancer_ref_control	92,7 ± 3,9	88,1 ± 4,4
control_ref_control	91,8 ± 5,6	83,9 ± 7,7		control_ref_control	93,3 ± 3,7	92,1 ± 4,7		control_ref_control	91,7 ± 4,6	91,3 ± 4,2		control_ref_control	92,9 ± 4,1	88,3 ± 4,8
m = 2, dth = 3	Sensitivity	Specificity		m = 3, exp = 2, dth = 3	Sensitivity	Specificity		m = 4, exp = 2, dth = 3	Sensitivity	Specificity		m = 5, exp = 2, dth = 3	Sensitivity	Specificity
cancer_ref_cancer	81,8 ± 8,5	92,4 ± 4,3		cancer_ref_cancer	91,1 ± 4,3	91,8 ± 4,9		cancer_ref_cancer	93,3 ± 3,5	89,7 ± 5,6		cancer_ref_cancer	92,7 ± 3,7	89,1 ± 5,8
control_ref_cancer	94,6 ± 3	92,7 ± 4		control_ref_cancer	95,6 ± 2,9	91,4 ± 4,7		control_ref_cancer	95,1 ± 3,4	91,9 ± 4,9		control_ref_cancer	94,7 ± 2,9	89,6 ± 5,7
cancer_ref_control	94,8 ± 3	90,8 ± 4,3		cancer_ref_control	94,4 ± 3,3	88,1 ± 5,6		cancer_ref_control	93,5 ± 3,1	87,6 ± 5,8		cancer_ref_control	92,4 ± 3,9	87,9 ± 5,1
control_ref_control	88,4 ± 5,3	91,1 ± 6,4		control_ref_control	92,1 ± 4,4	94 ± 3,9		control_ref_control	92,9 ± 4,3	89,7 ± 4,9		control_ref_control	93,4 ± 4,1	89,3 ± 5,2
m = 2, dth = 5	Sensitivity	Specificity		m = 3, exp = 2, dth = 5	Sensitivity	Specificity		m = 4, exp = 2, dth = 5	Sensitivity	Specificity		m = 5, exp = 2, dth = 5	Sensitivity	Specificity
cancer_ref_cancer	85 ± 8,2	91 ± 6,6		cancer_ref_cancer	90,4 ± 4,9	90,9 ± 5,2		cancer_ref_cancer	90,9 ± 4,1	89 ± 5,2		cancer_ref_cancer	92,3 ± 4,1	89,2 ± 4,9
control_ref_cancer	94,7 ± 3,3	91,6 ± 4,7		control_ref_cancer	95,3 ± 3	92,9 ± 4,2		control_ref_cancer	94,6 ± 3,3	91,4 ± 4,5		control_ref_cancer	95,8 ± 3	91,9 ± 4,5
cancer_ref_control	93,9 ± 3	89,9 ± 4,3		cancer_ref_control	91,5 ± 4	89,6 ± 4,3		cancer_ref_control	93,1 ± 3,4	88,7 ± 5,2		cancer_ref_control	93,1 ± 3,4	88,8 ± 4,8
control_ref_control	89,9 ± 4,7	89,7 ± 4,5		control_ref_control	92,2 ± 3,7	92,7 ± 4,3		control_ref_control	93,8 ± 3,2	90,7 ± 5,2		control_ref_control	94,8 ± 3,3	88,4 ± 5,7
				m = 3, exp = 4, dth = 1	Sensitivity	Specificity		m = 4, exp = 4, dth = 1	Sensitivity	Specificity		m = 5, exp = 4, dth = 1	Sensitivity	Specificity
				cancer_ref_cancer	90,4 ± 5	92,2 ± 4,4		cancer_ref_cancer	91 ± 5,4	91,6 ± 4,3		cancer_ref_cancer	93,1 ± 3,1	94,2 ± 4
				control_ref_cancer	95,7 ± 2,7	89,9 ± 5,6		control_ref_cancer	95,3 ± 3,4	92,2 ± 4,4		control_ref_cancer	95,8 ± 2,7	93,5 ± 3,8
				cancer_ref_control	94,3 ± 3,1	91 ± 5		cancer_ref_control	94,5 ± 3,6	91,3 ± 4,5		cancer_ref_control	95 ± 3,4	90,5 ± 4,4
				control_ref_control	90,1 ± 5,7	89,8 ± 6,3		control_ref_control	87,1 ± 5,2	94,6 ± 3,8		control_ref_control	90,5 ± 4	92,9 ± 4,4
				m = 3, exp = 4, dth = 3	Sensitivity	Specificity		m = 4, exp = 4, dth = 3	Sensitivity	Specificity		m = 5, exp = 4, dth = 3	Sensitivity	Specificity
				cancer_ref_cancer	86,2 ± 6,2	93,7 ± 3,1		cancer_ref_cancer	93,6 ± 3,4	91,7 ± 4,7		cancer_ref_cancer	93,3 ± 3,2	92,7 ± 4,1
				control_ref_cancer	96,1 ± 2,7	90,9 ± 4,3		control_ref_cancer	95,6 ± 2,8	92,5 ± 4,4		control_ref_cancer	95,5 ± 2,8	93 ± 3,5
				cancer_ref_control	95,4 ± 3	89,5 ± 4,4		cancer_ref_control	95,4 ± 2,7	91,2 ± 4,4		cancer_ref_control	95,1 ± 2,8	91,5 ± 3,7
				control_ref_control	88,9 ± 4,9	94,6 ± 3,1		control_ref_control	90 ± 4,5	92,9 ± 4,8		control_ref_control	91,4 ± 4,6	93,9 ± 3,7
				m = 3, exp = 4, dth = 5	Sensitivity	Specificity		m = 4, exp = 4, dth = 5	Sensitivity	Specificity		m = 5, exp = 4, dth = 5	Sensitivity	Specificity
				cancer_ref_cancer	87,9 ± 6,7	95 ± 4,1		cancer_ref_cancer	94,4 ± 3,3	92,3 ± 3,9		cancer_ref_cancer	92,7 ± 3,9	91,9 ± 4,1
				control_ref_cancer	96,2 ± 2,7	93,6 ± 4,1		control_ref_cancer	95,7 ± 3,1	92,1 ± 4,2		control_ref_cancer	95,9 ± 2,9	91,5 ± 4,8
				cancer_ref_control	95 ± 3,1	91,4 ± 4,4		cancer_ref_control	95,6 ± 2,9	91 ± 4,5		cancer_ref_control	95,4 ± 3,1	90 ± 4,8
				control_ref_control	89,5 ± 3,9	94,8 ± 3,7		control_ref_control	92 ± 4,7	93,7 ± 3,8		control_ref_control	91,1 ± 3,9	92 ± 3,8
				m = 3, exp = 6, dth = 1	Sensitivity	Specificity		m = 4, exp = 6, dth = 1	Sensitivity	Specificity		m = 5, exp = 6, dth = 1	Sensitivity	Specificity
				cancer_ref_cancer	92,1 ± 4,4	91,5 ± 5		cancer_ref_cancer	90,4 ± 5	91,7 ± 4,4		cancer_ref_cancer	93 ± 3,5	93,2 ± 4,9
				control_ref_cancer	95,9 ± 2,9	89,7 ± 4,7		control_ref_cancer	95,2 ± 2,8	93 ± 4,3		control_ref_cancer	95,7 ± 2,7	92 ± 4
				cancer_ref_control	94,9 ± 3,1	90,4 ± 5		cancer_ref_control	94,5 ± 3	91,8 ± 4,3		cancer_ref_control	94,9 ± 3,3	89,6 ± 4,9
				control_ref_control	91 ± 5	88,2 ± 6,4		control_ref_control	87,4 ± 4,9	94,5 ± 3,9		control_ref_control	90,1 ± 4,8	91,8 ± 4,3
				m = 3, exp = 6, dth = 3	Sensitivity	Specificity		m = 4, exp = 6, dth = 3	Sensitivity	Specificity		m = 5, exp = 6, dth = 3	Sensitivity	Specificity
				cancer_ref_cancer	87,1 ± 5,8	94,9 ± 3,4		cancer_ref_cancer	93,3 ± 3,4	92,5 ± 4,4		cancer_ref_cancer	93,2 ± 3,6	91,9 ± 4,6
				control_ref_cancer	95,4 ± 2,6	91 ± 5,5		control_ref_cancer	95,4 ± 3	94 ± 3,7		control_ref_cancer	95 ± 3,1	92,5 ± 4,5
				cancer_ref_control	95,2 ± 2,7	90,5 ± 5,3		cancer_ref_control	95,6 ± 3	91,6 ± 4,1		cancer_ref_control	94,6 ± 3,9	90,6 ± 5,3
				control_ref_control	88,9 ± 5,1	93,8 ± 4,7		control_ref_control	89,4 ± 4,8	93,8 ± 4,4		control_ref_control	91,1 ± 4,6	93,3 ± 4,3
				m = 3, exp = 6, dth = 5	Sensitivity	Specificity		m = 4, exp = 6, dth = 5	Sensitivity	Specificity		m = 5, exp = 6, dth = 5	Sensitivity	Specificity
				cancer_ref_cancer	88,5 ± 6,5	93,9 ± 4,7		cancer_ref_cancer	94,5 ± 3,4	91,3 ± 4,4		cancer_ref_cancer	92,7 ± 4,1	92,4 ± 4,3
				control_ref_cancer	96,4 ± 3	92,8 ± 4,6		control_ref_cancer	95,3 ± 2,8	92 ± 3,8		control_ref_cancer	95,2 ± 3	92,4 ± 5,1
				cancer_ref_control	94,6 ± 3,4	91 ± 4,3		cancer_ref_control	94,8 ± 2,8	91,5 ± 4,6		cancer_ref_control	94,9 ± 3,8	90,4 ± 5,2
				control_ref_control	90,5 ± 5	93,3 ± 4,3		control_ref_control	91,3 ± 5	93,9 ± 4,2		control_ref_control	91,2 ± 4,3	91,9 ± 4,7
