# Supplementary material for: A mixture model with a reference-based automatic selection of components for disease classification from protein and/or gene expression levels
Source: BMC Bioinformatics. 2011 Dec 30;12:496. doi: 10.1186/1471-2105-12-496 (PMC3292585; doi:10.1186/1471-2105-12-496)
Supplement: Additional file 3 — classification results obtained by the linear SVM applied to disease and control specific components extracted from the prostate cancer dataset for various combination of parameters M, λ and Δθ. [file 1471-2105-12-496-S3.XLSX]

## Sheet: Sheet1
m:postulated number of components
exp: exponent of the regularization parameter: 1e-exp´lmax; used for estimation of the component matrix S in eq.(3a)/(3b).
dth: angular displacement in degrees used for selection of single component points.
m = 2, dth = 1	Sensitivity	Specificity	Accuracy		m = 3, exp = 2, dth = 1	Sensitivity	Specificity	Accuracy		m = 4, exp = 2, dth = 1	Sensitivity	Specificity	Accuracy		m = 5, exp = 2, dth = 1	Sensitivity	Specificity	Accuracy
cancer_ref_cancer	74,3 ± 10,7	96,9 ± 3,2	85.6		cancer_ref_cancer	86,6 ± 6,5	98,7 ± 2,4	92.6		cancer_ref_cancer	87 ± 7,8	97,4 ± 2,5	92.2		cancer_ref_cancer	86,8 ± 6,8	97,6 ± 2,7	92.2
control_ref_cancer	97,7 ± 3,1	97,1 ± 3,3	97.4		control_ref_cancer	98,1 ± 3,3	96,5 ± 2,4	97.3		control_ref_cancer	97,5 ± 2,5	97,7 ± 2,5	97.6		control_ref_cancer	98,1 ± 2,3	97,9 ± 2,8	98
cancer_ref_control	97,5 ± 2,5	94,4 ± 4,2	95.9		cancer_ref_control	95,9 ± 3,8	93,7 ± 5,3	94.8		cancer_ref_control	96,2 ± 4,6	94,1 ± 4,3	95.1		cancer_ref_control	95,1 ± 4,5	94,5 ± 4,4	94.8
control_ref_control	97,1 ± 3,6	85,3 ± 7,1	91.2		control_ref_control	92,6 ± 4	96,6 ± 3,8	94.6		control_ref_control	92,9 ± 3,9	98,2 ± 2,7	95.5		control_ref_control	93,1 ± 4,1	97,8 ± 4	95.5
m = 2, dth = 3	Sensitivity	Specificity	Accuracy		m = 3, exp = 2, dth = 3	Sensitivity	Specificity	Accuracy		m = 4, exp = 2, dth = 3	Sensitivity	Specificity	Accuracy		m = 5, exp = 2, dth = 3	Sensitivity	Specificity	Accuracy
cancer_ref_cancer	81 ± 10,4	98,4 ± 2,1	89.7		cancer_ref_cancer	87,9 ± 6,9	98,8 ± 2,1	93.4		cancer_ref_cancer	88,7 ± 8	99 ± 1,6	93.8		cancer_ref_cancer	90,2 ± 6,1	97,7 ± 2,5	93.9
control_ref_cancer	97,3 ± 3,6	97,5 ± 2,2	97.4		control_ref_cancer	97 ± 3,2	95,8 ± 3,7	96.4		control_ref_cancer	97,9 ± 3,3	96,1 ± 2,9	97		control_ref_cancer	97,8 ± 2,9	96,9 ± 3,1	97.4
cancer_ref_control	97,3 ± 3,1	94 ± 4,2	95.6		cancer_ref_control	95,8 ± 3,5	92,8 ± 5	94.3		cancer_ref_control	96 ± 3,9	93,3 ± 4,6	94.7		cancer_ref_control	96,4 ± 4	92,9 ± 5	94.7
control_ref_control	96,1 ± 3,8	91,5 ± 6,3	93.8		control_ref_control	94,1 ± 4,4	97,2 ± 2,9	95.6		control_ref_control	93,3 ± 3,2	97,4 ± 3,4	95.4		control_ref_control	93,8 ± 3,2	97 ± 3,3	95.4
m = 2, dth = 5	Sensitivity	Specificity	Accuracy		m = 3, exp = 2, dth = 5	Sensitivity	Specificity	Accuracy		m = 4, exp = 2, dth = 5	Sensitivity	Specificity	Accuracy		m = 5, exp = 2, dth = 5	Sensitivity	Specificity	Accuracy
cancer_ref_cancer	78,3 ± 11	96,9 ± 4,1	87.6		cancer_ref_cancer	89,5 ± 6,4	97,6 ± 3,1	93.6		cancer_ref_cancer	89,8 ± 5,2	97,9 ± 3,1	93.8		cancer_ref_cancer	90,1 ± 5,7	97,4 ± 3	93.8
control_ref_cancer	97,7 ± 3,1	96,8 ± 3,1	97.3		control_ref_cancer	97,7 ± 3,2	96,9 ± 3,7	97.3		control_ref_cancer	97,8 ± 2,9	94,8 ± 4,8	96.3		control_ref_cancer	98,6 ± 2,4	97,6 ± 2,7	98.1
cancer_ref_control	96,6 ± 3,4	94,4 ± 4,3	95.5		cancer_ref_control	96,2 ± 4	95,1 ± 4	95.7		cancer_ref_control	96,4 ± 3,8	93,1 ± 5,5	94.8		cancer_ref_control	96,4 ± 4,1	94,6 ± 3,9	95.5
control_ref_control	93,1 ± 5	94,1 ± 4,6	93.6		control_ref_control	95,3 ± 3,4	96,8 ± 3,5	96.1		control_ref_control	92,8 ± 3,7	97,3 ± 3,8	95.1		control_ref_control	94,5 ± 3,6	97,2 ± 2,9	95.9
					m = 3, exp = 4, dth = 1	Sensitivity	Specificity	Accuracy		m = 4, exp = 4, dth = 1	Sensitivity	Specificity	Accuracy		m = 5, exp = 4, dth = 1	Sensitivity	Specificity	Accuracy
					cancer_ref_cancer	73,6 ± 11,9	98,3 ± 1,9	86		cancer_ref_cancer	86 ± 10,5	99,8 ± 0,9	92.9		cancer_ref_cancer	89,1 ± 8	99,8 ± 0,9	94.4
					control_ref_cancer	97,3 ± 3,7	97,8 ± 3,3	97.6		control_ref_cancer	97,7 ± 2,3	98 ± 2,4	97.9		control_ref_cancer	97,6 ± 2,8	99 ± 2,2	98.3
					cancer_ref_control	97 ± 3,3	92,9 ± 4,7	95		cancer_ref_control	97,6 ± 2,7	94,6 ± 3,6	96.1		cancer_ref_control	97,1 ± 3,3	93,9 ± 4,5	95.5
					control_ref_control	95,1 ± 4,2	95,4 ± 4	95.2		control_ref_control	95 ± 4,6	97 ± 3,6	96		control_ref_control	95,4 ± 4	95,3 ± 4,4	95.3
					m = 3, exp = 4, dth = 3	Sensitivity	Specificity	Accuracy		m = 4, exp = 4, dth = 3	Sensitivity	Specificity	Accuracy		m = 5, exp = 4, dth = 3	Sensitivity	Specificity	Accuracy
					cancer_ref_cancer	77,2 ± 9,7	97,7 ± 2,9	87.5		cancer_ref_cancer	90,1 ± 7,1	99,6 ± 1,1	94.8		cancer_ref_cancer	92,4 ± 6,5	99,7 ± 1,1	96
					control_ref_cancer	97,4 ± 3,8	96,4 ± 3,1	96.9		control_ref_cancer	97,8 ± 3,3	97,2 ± 2,8	97.5		control_ref_cancer	97,5 ± 2,9	98,1 ± 2,7	97.8
					cancer_ref_control	96,7 ± 3,1	93,2 ± 4,8	94.9		cancer_ref_control	97 ± 3,4	94,5 ± 3,7	95.7		cancer_ref_control	97,1 ± 3	95 ± 3,6	96.1
					control_ref_control	93,8 ± 4,9	94,9 ± 4,1	94.3		control_ref_control	95,2 ± 3,9	96,7 ± 2,9	96		control_ref_control	95,7 ± 4,1	98,4 ± 2,5	97.1
					m = 3, exp = 4, dth = 5	Sensitivity	Specificity	Accuracy		m = 4, exp = 4, dth = 5	Sensitivity	Specificity	Accuracy		m = 5, exp = 4, dth = 5	Sensitivity	Specificity	Accuracy
					cancer_ref_cancer	85,5 ± 10,1	99,3 ± 1,5	92.4		cancer_ref_cancer	91,6 ± 7,9	99,2 ± 1,5	95.4		cancer_ref_cancer	95 ± 4,4	98,9 ± 2,1	96.9
					control_ref_cancer	97,4 ± 2,8	97,3 ± 4	97.4		control_ref_cancer	97,5 ± 3,1	96,1 ± 3,1	96.8		control_ref_cancer	98,2 ± 2,4	97,2 ± 2,7	97.7
					cancer_ref_control	96,9 ± 2,7	94,4 ± 4,8	95.6		cancer_ref_control	96,9 ± 3,1	93,8 ± 4,5	95.3		cancer_ref_control	98,4 ± 2,1	94,7 ± 3,8	96.5
					control_ref_control	94 ± 4,5	95,1 ± 4,8	94.6		control_ref_control	95,3 ± 3,9	95,9 ± 3,7	95.6		control_ref_control	95,6 ± 3,7	97,1 ± 3,7	96.4
					m = 3, exp = 6, dth = 1	Sensitivity	Specificity	Accuracy		m = 4, exp = 6, dth = 1	Sensitivity	Specificity	Accuracy		m = 5, exp = 6, dth = 1	Sensitivity	Specificity	Accuracy
					cancer_ref_cancer	73,5 ± 11,9	98 ± 2,1	85.7		cancer_ref_cancer	87,3 ± 9,9	99,7 ± 1,1	93.5		cancer_ref_cancer	89,5 ± 7,6	99,6 ± 1,2	94.5
					control_ref_cancer	97,7 ± 2,8	97,7 ± 3,1	97.7		control_ref_cancer	97,4 ± 2,7	98,4 ± 2,5	97.9		control_ref_cancer	97,7 ± 2,8	98,3 ± 3	98
					cancer_ref_control	97,3 ± 2,8	92,8 ± 4,5	95.1		cancer_ref_control	97,2 ± 3,1	95,1 ± 3,3	96.1		cancer_ref_control	97 ± 3,2	93,3 ± 3,9	95.2
					control_ref_control	94,8 ± 4,6	94,7 ± 4,7	94.7		control_ref_control	94,4 ± 4,3	96,5 ± 3,7	95.4		control_ref_control	95,7 ± 3,7	94,9 ± 4,2	95.3
					m = 3, exp = 6, dth = 3	Sensitivity	Specificity	Accuracy		m = 4, exp = 6, dth = 3	Sensitivity	Specificity	Accuracy		m = 5, exp = 6, dth = 3	Sensitivity	Specificity	Accuracy
					cancer_ref_cancer	79 ± 9	98,5 ± 2,1	88.8		cancer_ref_cancer	90,1 ± 8,2	99,4 ± 1,3	94.7		cancer_ref_cancer	92,1 ± 7,7	99,8 ± 1,3	95.9
					control_ref_cancer	97,6 ± 2,9	97,5 ± 3	97.6		control_ref_cancer	98,2 ± 2,9	97,1 ± 2,8	97.6		control_ref_cancer	97,5 ± 3,2	98 ± 2,5	97.7
					cancer_ref_control	97,1 ± 2,8	94,6 ± 4,4	95.8		cancer_ref_control	97,6 ± 2,7	94,3 ± 3,6	95.9		cancer_ref_control	97,1 ± 3,5	94,3 ± 3,4	95.7
					control_ref_control	93,5 ± 4,6	95,9 ± 3,5	94.7		control_ref_control	95,7 ± 3,5	96,6 ± 3,4	96.2		control_ref_control	95,7 ± 4,2	98,1 ± 2,8	96.9
					m = 3, exp = 6, dth = 5	Sensitivity	Specificity	Accuracy		m = 4, exp = 6, dth = 5	Sensitivity	Specificity	Accuracy		m = 5, exp = 6, dth = 5	Sensitivity	Specificity	Accuracy
					cancer_ref_cancer	86,5 ± 9,3	99,1 ± 2,6	92.8		cancer_ref_cancer	92,1 ± 7,7	99,1 ± 1,6	95.6		cancer_ref_cancer	93,6 ± 5,4	98,9 ± 2	96.2
					control_ref_cancer	97,7 ± 3	97,9 ± 3,3	97.8		control_ref_cancer	97,6 ± 2,9	97,6 ± 2,6	97.6		control_ref_cancer	98,1 ± 2,5	97,3 ± 2,6	97.7
					cancer_ref_control	97,1 ± 3,1	95,1 ± 4,8	96.1		cancer_ref_control	97,1 ± 3,3	95,6 ± 3,5	96.4		cancer_ref_control	98,4 ± 2,3	94,9 ± 3,2	96.6
					control_ref_control	95 ± 4,1	94,8 ± 5,4	94.9		control_ref_control	95,2 ± 4,3	97,3 ± 2,8	96.3		control_ref_control	94,7 ± 4,4	96,9 ± 2,9	95.8
