# Supplementary material for: A mixture model with a reference-based automatic selection of components for disease classification from protein and/or gene expression levels
Source: BMC Bioinformatics. 2011 Dec 30;12:496. doi: 10.1186/1471-2105-12-496 (PMC3292585; doi:10.1186/1471-2105-12-496)
Supplement: Additional file 4 — classification results obtained by the linear SVM applied to disease and control specific components extracted from the colon cancer dataset for various combination of parameters M, λ and Δθ. [file 1471-2105-12-496-S4.XLSX]

## Sheet: Sheet1
m:postulated number of components
exp: exponent of the regularization parameter: 10(-exponent)xexp_max; used for estimation of the component matrix S in eq.(3a)/(3b).			1e-exp´lmax
dth: angular displacement in degrees used for selection of single component points.
m = 2, dth = 1	Sensitivity	Specificity		m = 3, exp = 2, dth = 1	Sensitivity	Specificity		m = 4, exp = 2, dth = 1	Sensitivity	Specificity		m = 5, exp = 2, dth = 1	Sensitivity	Specificity
cancer_ref_cancer	80,4 ± 10,3	77 ± 12,6		cancer_ref_cancer	80,8 ± 9,6	68,1 ± 14,1		cancer_ref_cancer	79,3 ± 10	72,4 ± 14,2		cancer_ref_cancer	83 ± 8,2	66,1 ± 14,7
control_ref_cancer	82,3 ± 9	73,8 ± 14,4		control_ref_cancer	81,6 ± 9,4	68,2 ± 14		control_ref_cancer	81,9 ± 9,5	67,8 ± 15,7		control_ref_cancer	84,8 ± 8,3	69,9 ± 13,3
cancer_ref_control	86 ± 7,4	74 ± 12,3		cancer_ref_control	86,9 ± 7,5	73,1 ± 13,3		cancer_ref_control	86,8 ± 6,2	74,5 ± 14,9		cancer_ref_control	87,3 ± 6,3	69,6 ± 15,6
control_ref_control	86,2 ± 6,6	68,6 ± 15,5		control_ref_control	89 ± 6,7	66,8 ± 15,3		control_ref_control	88,9 ± 5,9	70,5 ± 15,7		control_ref_control	91,2 ± 6	67,4 ± 15,8
m = 2, dth = 3	Sensitivity	Specificity		m = 3, exp = 2, dth = 3	Sensitivity	Specificity		m = 4, exp = 2, dth = 3	Sensitivity	Specificity		m = 5, exp = 2, dth = 3	Sensitivity	Specificity
cancer_ref_cancer	79,6 ± 9,6	72,8 ± 15		cancer_ref_cancer	76,4 ± 10,4	70,7 ± 17,7		cancer_ref_cancer	80,2 ± 8,2	68 ± 17,4		cancer_ref_cancer	82,3 ± 8,8	72,5 ± 14,8
control_ref_cancer	80,2 ± 9	75 ± 14,8		control_ref_cancer	80,5 ± 9,1	67,4 ± 19,2		control_ref_cancer	83,6 ± 8,4	67,2 ± 15,1		control_ref_cancer	82,6 ± 8,5	67,6 ± 13,9
cancer_ref_control	84,4 ± 8	69,8 ± 15,2		cancer_ref_control	86,5 ± 7	71 ± 17,1		cancer_ref_control	86,4 ± 6,5	68,4 ± 15,4		cancer_ref_control	86,2 ± 7,8	70,6 ± 15
control_ref_control	83,9 ± 8,8	68,8 ± 16,9		control_ref_control	87,9 ± 6,7	70,8 ± 16,5		control_ref_control	91 ± 5,4	70,2 ± 12,9		control_ref_control	92 ± 5,2	70,9 ± 14,7
m = 2, dth = 5	Sensitivity	Specificity		m = 3, exp = 2, dth = 5	Sensitivity	Specificity		m = 4, exp = 2, dth = 5	Sensitivity	Specificity		m = 5, exp = 2, dth = 5	Sensitivity	Specificity
cancer_ref_cancer	67,9 ± 16,9	67,6 ± 15,2		cancer_ref_cancer	79,4 ± 9,5	74,2 ± 15,3		cancer_ref_cancer	80,8 ± 9,9	70,4 ± 14,9		cancer_ref_cancer	82,7 ± 9,2	69,8 ± 16,5
control_ref_cancer	82,1 ± 9,8	73,2 ± 14		control_ref_cancer	81,3 ± 9,8	68,4 ± 17,3		control_ref_cancer	81,8 ± 8,3	66,9 ± 14,9		control_ref_cancer	82,6 ± 9,1	64,8 ± 15,9
cancer_ref_control	85,8 ± 9,3	73,7 ± 13,9		cancer_ref_control	82,7 ± 9	65,1 ± 18,8		cancer_ref_control	86,4 ± 7	72,7 ± 13,5		cancer_ref_control	85,9 ± 7,7	65,5 ± 17,4
control_ref_control	84,7 ± 7,7	67,6 ± 16,6		control_ref_control	87,1 ± 7,1	73,7 ± 15		control_ref_control	91,9 ± 5,4	72,8 ± 13,4		control_ref_control	89,9 ± 6,3	68,7 ± 13,8
				m = 3, exp = 4, dth = 1	Sensitivity	Specificity		m = 4, exp = 4, dth = 1	Sensitivity	Specificity		m = 5, exp = 4, dth = 1	Sensitivity	Specificity
				cancer_ref_cancer	74,4 ± 11,7	67,8 ± 16,1		cancer_ref_cancer	79,4 ± 8,9	75,6 ± 11,2		cancer_ref_cancer	81,9 ± 9,2	75,4 ± 12,8
				control_ref_cancer	80,7 ± 8,2	70,6 ± 15,7		control_ref_cancer	82,1 ± 8,4	71,6 ± 13,5		control_ref_cancer	83,8 ± 6,8	72,5 ± 11,3
				cancer_ref_control	86,2 ± 6,8	72,2 ± 14		cancer_ref_control	87,8 ± 6,5	73 ± 14,4		cancer_ref_control	87,4 ± 6,1	73,5 ± 12,3
				control_ref_control	88,4 ± 7,4	64,5 ± 15,6		control_ref_control	88,8 ± 6,2	66,8 ± 15,5		control_ref_control	89,1 ± 6,1	65,9 ± 14,3
				m = 3, exp = 4, dth = 3	Sensitivity	Specificity		m = 4, exp = 4, dth = 3	Sensitivity	Specificity		m = 5, exp = 4, dth = 3	Sensitivity	Specificity
				cancer_ref_cancer	72,5 ± 10,8	76 ± 12,6		cancer_ref_cancer	78,4 ± 8,9	72,2 ± 13,1		cancer_ref_cancer	82,1 ± 9,1	72,1 ± 13,9
				control_ref_cancer	81,6 ± 8	73,1 ± 14,7		control_ref_cancer	82,5 ± 8,8	70,3 ± 12,7		control_ref_cancer	84,6 ± 7,6	67,7 ± 13,4
				cancer_ref_control	85,1 ± 7,4	72,7 ± 15,4		cancer_ref_control	86,6 ± 6,5	70,3 ± 14,6		cancer_ref_control	88,5 ± 6,4	70,2 ± 15,7
				control_ref_control	84 ± 7,6	69,3 ± 14		control_ref_control	90,3 ± 5,5	66,8 ± 14,6		control_ref_control	90 ± 5,7	69,1 ± 14,2
				m = 3, exp = 4, dth = 5	Sensitivity	Specificity		m = 4, exp = 4, dth = 5	Sensitivity	Specificity		m = 5, exp = 4, dth = 5	Sensitivity	Specificity
				cancer_ref_cancer	74,7 ± 11,6	74,5 ± 13,7		cancer_ref_cancer	77 ± 9,1	76,9 ± 11,9		cancer_ref_cancer	81,4 ± 9,5	77,7 ± 13
				control_ref_cancer	83,5 ± 9	69,6 ± 14,1		control_ref_cancer	83,6 ± 7,1	69,6 ± 13,2		control_ref_cancer	84,3 ± 7,9	67,3 ± 16,3
				cancer_ref_control	84,9 ± 8,1	66,9 ± 16,5		cancer_ref_control	87,5 ± 7,2	76 ± 13,7		cancer_ref_control	87,5 ± 5,9	66,4 ± 17,9
				control_ref_control	85,7 ± 7	67,6 ± 15,2		control_ref_control	89,8 ± 5,5	69,8 ± 14,9		control_ref_control	88,1 ± 6,8	70,6 ± 14
				m = 3, exp = 6, dth = 1	Sensitivity	Specificity		m = 4, exp = 6, dth = 1	Sensitivity	Specificity		m = 5, exp = 6, dth = 1	Sensitivity	Specificity
				cancer_ref_cancer	78,4 ± 9,6	68,2 ± 14		cancer_ref_cancer	78,6 ± 8,6	75,6 ± 13,7		cancer_ref_cancer	80,1 ± 9	76,2 ± 12,7
				control_ref_cancer	82,5 ± 7,3	71,1 ± 13,1		control_ref_cancer	82,2 ± 7,3	74,3 ± 11,5		control_ref_cancer	83,7 ± 8,3	69,8 ± 12,7
				cancer_ref_control	86,8 ± 5,9	75,6 ± 11,8		cancer_ref_control	87,1 ± 6,5	75 ± 11,1		cancer_ref_control	87,6 ± 6,1	73,9 ± 12,7
				control_ref_control	88,3 ± 7	65,1 ± 14		control_ref_control	88,4 ± 6,6	65,2 ± 14,2		control_ref_control	88,8 ± 5,8	68,7 ± 13,6
				m = 3, exp = 6, dth = 3	Sensitivity	Specificity		m = 4, exp = 6, dth = 3	Sensitivity	Specificity		m = 5, exp = 6, dth = 3	Sensitivity	Specificity
				cancer_ref_cancer	73,5 ± 10	72,5 ± 15,5		cancer_ref_cancer	76,7 ± 11,2	72 ± 14,7		cancer_ref_cancer	80,2 ± 10,6	77,1 ± 11,3
				control_ref_cancer	81,8 ± 7,2	69,4 ± 16,6		control_ref_cancer	82,6 ± 9,9	71,5 ± 13,9		control_ref_cancer	84,7 ± 8,3	70,4 ± 15,7
				cancer_ref_control	87 ± 6,8	68,1 ± 16,1		cancer_ref_control	86,5 ± 8	69,2 ± 16,8		cancer_ref_control	88,1 ± 7,3	72,4 ± 15,4
				control_ref_control	86,1 ± 7,4	66,2 ± 13,7		control_ref_control	88,7 ± 6,3	68,4 ± 15,1		control_ref_control	90,6 ± 6,4	70,6 ± 13,6
				m = 3, exp = 6, dth = 5	Sensitivity	Specificity		m = 4, exp = 6, dth = 5	Sensitivity	Specificity		m = 5, exp = 6, dth = 5	Sensitivity	Specificity
				cancer_ref_cancer	74,9 ± 10,9	72,8 ± 14,3		cancer_ref_cancer	77,7 ± 11	75 ± 14,6		cancer_ref_cancer	80,8 ± 9,3	76,5 ± 12,9
				control_ref_cancer	83,4 ± 7,7	71,5 ± 13,4		control_ref_cancer	82,8 ± 8,2	72,1 ± 14,1		control_ref_cancer	83,5 ± 6,7	70,1 ± 13,9
				cancer_ref_control	85,8 ± 6,8	64,7 ± 15,6		cancer_ref_control	88,2 ± 6,1	75,4 ± 13,9		cancer_ref_control	86,6 ± 6,5	68,6 ± 15,1
				control_ref_control	85,7 ± 6,4	63,1 ± 15,4		control_ref_control	90,7 ± 5,4	70,6 ± 14,7		control_ref_control	87,7 ± 6	68 ± 15,6
