# Supplementary material for: A mixture model with a reference-based automatic selection of components for disease classification from protein and/or gene expression levels
Source: BMC Bioinformatics. 2011 Dec 30;12:496. doi: 10.1186/1471-2105-12-496 (PMC3292585; doi:10.1186/1471-2105-12-496)
Supplement: Additional file 5 — best classification results obtained by the RBF SVM applied to disease and control specific components extracted from the colon cancer dataset for M = 4, λ = 10-2λmax and Δθ = 50 and M = 2 and Δθ = 10. [file 1471-2105-12-496-S5.XLSX]

## Sheet: Sheet1
m = 4						m = 2
lam = 1e-2 λmax
dth = 5						dth=1
sig2 = 1000	Sensitivity	Specificity	Accuracy			sig2 = 1200,	Sensitivity	Specificity	Accuracy
cancer_ref_cancer	89,6 ± 6,2	74,3 ± 15,5	81.9			cancer_ref_cancer	89,8 ± 6,5	61,7 ± 14,9	75.8
control_ref_cancer	91,5 ± 5,5	70,5 ± 14,6	81			control_ref_cancer	90,8 ± 5,5	79,4 ± 9,8	85.1
cancer_ref_control	90,8 ± 5,7	72,6 ± 16,5	81.7			cancer_ref_control	91,1 ± 5,4	78,3 ± 9,8	84.7
control_ref_control	89,8 ± 6,2	78,6 ± 12,8	84.2			control_ref_control	91,5 ± 5,5	54,2 ± 15,3	72.8
